# Supplementary material for: Design of programmable post-translational switch control platform for on-demand protein secretion in mammalian cells
Source: Nucleic Acids Res. 2022 Oct 21;51(1):e1. doi: 10.1093/nar/gkac916 (PMC9841418; doi:10.1093/nar/gkac916)
Supplement: gkac916_Supplemental_Files [file gkac916_supplemental_files.zip]

Archive with 2 entries (2 files):
- 220902_POSH_Dataset.xlsx
- SI_NAR-01273-Met-G-2022.docx
