# Supplementary material for: Design of programmable post-translational switch control platform for on-demand protein secretion in mammalian cells
Source: Nucleic Acids Res. 2022 Oct 21;51(1):e1. doi: 10.1093/nar/gkac916 (PMC9841418; doi:10.1093/nar/gkac916)
Supplement: gkac916_Supplemental_Files [file gkac916_supplemental_files.zip › 220902_POSH_Dataset.xlsx]

## Sheet: fig.3_a
		DMSO			Rapa [1 μM]
GFP		3.41065	3.93611	3.0108	4.78835	4.60617	4.5244
TEVp		175.577	175.429	158.633	190.506	181.321	172.148
2.5/2.5		17.2104	17.975	14.9819	25.1318	25.9276	21.2428
5/5		13.9071	12.7025	11.2105	56.5637	53.5782	44.5299
10/10		13.7693	13.1759	12.0981	87.7004	81.3398	77.0936
20/20		15.5305	15.6877	13.4971	116.452	107.104	100.274
50/50		18.7467	16.8055	16.3304	131.88	138.869	133.213

## Sheet: Fig.3_b
		DMSO			Rapa [1 μM]
GFP		7.07808	7.00709	9.15186	9.90785	8.07619	11.5756
TEVp		101.679	105.361	108.266	112.987	115.436	120.645
2/2		8.33198	7.93429	9.52014	29.8461	28.3821	34.4592
5/5		10.6928	10.4175	12.4219	56.7365	52.4041	68.4475
6/6		14.6572	14.6938	14.7751	71.516	61.0799	93.128
10/10		15.2949	16.6986	16.07	74.8079	78.3157	96.1262
12/12		21.5653	10.734	24.7968	90.9861	94.9697	115.423

## Sheet: Fig.3_c
	DMSO			Rapa [1 μM]
wt/wt	25.2061	31.2218	23.7386	104.527	110.54	112.098
wt/EGGLE	42.9057	44.5589	36.9274	97.5672	114.232	125.734
75s/wt	20.48	22.6118	16.8637	79.4462	98.9694	111.388
75s/EGGLE	28.6982	29.2745	22.0046	102.363	130.728	135.133
75s/163v	22.7527	21.9546	16.3143	110.251	145.705	147.828
75s/163v-EGGLE	17.8923	16.5302	14.7586	106.718	131.109	142.722

## Sheet: Fig.3_d
[Rapa]
0		2.77512	3.34477	3.30985	3.308	3.55691
0.01		8.80979	10.9142	10.465	11.6731	12.7391
0.1		14.761	15.3221	17.0685	16.5583	16.6288
1		16.3274	17.1459	18.5066	17.8574	18.7164
10		14.483	14.7253	16.3406	13.9815	15.7896
100		6.49463	6.84613	6.83045	6.83054	6.57524

## Sheet: Fig.3_e
	DMSO			Rapa [1 μM]
SbMV	10.4843	8.06185	8.23292	26.4377	22.9145	22.4139

## Sheet: Fig.3_f
		DMSO		Rapa [10nM]		Rapa[1 uM]
0		2.59908	1.88904	3.0801	2.49597	3.97985	3.14083
0.5		2.46545	2.83193	3.41556	3.27336	3.98055	3.51366
1		3.3166	3.42072	3.97108	3.9119	5.42309	4.74366
1.5		3.87182	4.16569	6.07888	5.78937	8.93029	9.57731
2		3.76905	4.22151	7.94071	6.33742	12.7378	12.761
3		4.80965	5.39418	13.6266	10.9482	18.7163	21.3453
4		6.49325	5.25138	17.3659	15.9825	25.5327	26.9745
5		6.3035	7.16727	24.0198	22.8101	31.9868	33.4215
6		6.53058	7.28713	30.136	28.772	39.425	44.2819
24		17.1089	18.28	119.251	122.89	157.282	164.467

## Sheet: Fig.3_g
		DMSO			Rapa (100nM)
Hela		2.57756	3.11467	3.03963	32.5061	32.8626	27.9912
COS		7.24457	7.74248	7.13417	31.5263	31.2428	27.3621
HEPG2		4.08151	4.60578	4.22826	16.893	16.7359	15.4733
HEK		12.4045	12.1345	11.8007	72.3233	81.4028	79.3964

## Sheet: Fig.4_a
[VAN]
0	7.87971	9.3181	7.51317
0.01	12.0213	11.3668	10.379
0.1	13.0814	12.0395	12.8673
1	30.8242	27.9025	28.8515
50	33.1252	30.768	29.9101
100	38.4635	36.3329	35.9526

## Sheet: Fig.4_b
[ABA]
0	2.71641	2.42235	3.25178
0.01	7.86115	5.79222	5.9725
0.1	18.0759	15.8273	11.8148
1	20.1609	18.4263	24.714
20	31.4202	26.8817	29.5966
100	27.3629	25.5383	24.5726

## Sheet: Fig.4_
F
[GE]
0	3.83587	3.99473	4.31693
0.01	6.48621	6.08618	6.03187
0.1	15.4456	12.8903	12.5481
1	17.4748	16.8294	15.3351
20	18.8766	18.2103	18.9213
100	15.0049	16.7247	16.8656

[truncated: 9 more sheets: Fig.5_b, Fig.5_c, Fig.5_e, Fig.5_f, Fig.6_b, Fig.6_d, Fig.6_e, Fig.6_f, Fig.6_g]
